# Supplementary material for: Single-cell aging trajectories reveal a dynamic coupling between nuclear size and proteasome concentration
Source: iScience. 2026 Jan 19;29(3):114736. doi: 10.1016/j.isci.2026.114736 (PMC12955095; doi:10.1016/j.isci.2026.114736)
Supplement: Table S2. Model parameters for different strains/conditions, related to Figure 4 [file mmc3.xlsx]

## Sheet: Sheet1
	C1	Gamma
Long Lived	40.4	0.8481
Short Lived	40.4	0.8481
Wildtype	40.4	0.8481
Single Cell	40.4	0.8481
Initial	42.2	0.9042
5.5h	25.8	0.66
19.2hrs	26	0.663
5.5hr Control	30.8	0.66
19.2hrs Control	30.2	0.66
Uba1p	24.8	0.85
