# Supplementary material for: Single-cell aging trajectories reveal a dynamic coupling between nuclear size and proteasome concentration
Source: iScience. 2026 Jan 19;29(3):114736. doi: 10.1016/j.isci.2026.114736 (PMC12955095; doi:10.1016/j.isci.2026.114736)
Supplement: Table S3. Strains used in this article [file mmc4.xlsx]

## Sheet: Sheet1
Strain ID	Genotype	Background Strain
DAP	BY4741; MATa; his3Δ1 leu2Δ0 met15Δ0 ura3Δ0; pma1Δ::[tADH1–PMA1–iRFP713–HOpr]rev–TEF1pr–hphNT1–tCYC1–GAL1pr–iRFP713–PMA1	BY4741
MM01	DAP ABF2-GFP::HIS3	DAP
MM02	DAP APE1-GFP::HIS3	DAP
MM03	DAP BAP2-GFP::HIS3	DAP
MM04	DAP CDC16-GFP::HIS3	DAP
MM05	DAP COX4-GFP::HIS3	DAP
MM06	DAP ELO3-GFP::HIS3	DAP
MM07	DAP FOB1-GFP::HIS3	DAP
MM08	DAP GSH1-GFP::HIS3	DAP
MM09	DAP HH01-GFP::HIS3	DAP
MM10	DAP HHT1-GFP::HIS3	DAP
MM11	DAP HMO1-GFP::HIS3	DAP
MM12	DAP HSF1-GFP::HIS3	DAP
MM13	DAP HSP104-GFP::HIS3	DAP
MM14	DAP MBF1-GFP::HIS3	DAP
MM15	DAP MDM38-GFP::HIS3	DAP
MM16	DAP MRP8-GFP::HIS3	DAP
MM17	DAP OST1-GFP::HIS3	DAP
MM18	DAP PIL1-GFP::HIS3	DAP
MM19	DAP POR1-GFP::HIS3	DAP
MM20	DAP PRM3-GFP::HIS3	DAP
MM21	DAP RAP1-GFP::HIS3	DAP
MM22	DAP RPL22A-GFP::HIS3	DAP
MM23	DAP RPN11-GFP::HIS3	DAP
MM24	DAP RPN6-GFP::HIS3	DAP
MM25	DAP SFP1-GFP::HIS3	DAP
MM26	DAP SGF73-GFP::HIS3	DAP
MM27	DAP SIR2-GFP::HIS3	DAP
MM28	DAP TPO4-GFP::HIS3	DAP
MM29	DAP TRX2-GFP::HIS3	DAP
MM30	DAP UBA1-GFP::HIS3	DAP
MM31	DAP VMA1-GFP::HIS3	DAP
MM32	DAP VMA2-GFP::HIS3	DAP
MM33	DAP VPH1-GFP::HIS3	DAP
MM34	DAP WHI5-GFP::HIS3	DAP
MM35	DAP COX4-GFP::NAT VMA1-mCherry::URA3	DAP
MM36	DAP COX4-GFP::NAT RPN11-mCherry::URA3	DAP
MM37	DAP COX4-GFP::NAT HSP104-mCherry::URA3	DAP
MM38	DAP TRX2-GFP::NAT HSP104-mCherry::URA3	DAP
MM39	DAP TRX2-GFP::NAT RPN11-mCherry::URA3	DAP
MM40	DAP HSP104-GFP::NAT RPN11-mCherry::URA3	DAP
MM41	DAP RPN6-GFP::NAT RPN11-mCherry::URA3	DAP
MM42	DAP HSP104-GFP::NAT VMA1-mCherry::URA3	DAP
MM43	DAP HH01-GFP::NAT COX4-mCherry::URA3	DAP
MM44	DAP HH01-GFP::NAT VMA1-mCherry::URA3	DAP
MM45	DAP HH01-GFP::NAT RPN11-mCherry::URA3	DAP
MM46	DAP HH01-GFP::NAT TRX2-mCherry::URA3	DAP
MM47	DAP WHI5-GFP::NAT RPN11-mCherry::URA3	DAP
MM48	DAP WHI5-GFP::NAT VMA1-mCherry::URA3	DAP
MM49	DAP WHI5-GFP::NAT COX4-mCherry::URA3	DAP
MM50	DAP WHI5-GFP::NAT HSP104-mCherry::URA3	DAP
MM51	DAP WHI5-GFP::NAT TRX2-mCherry::URA3	DAP
MM52	DAP RPN6-GFP::NAT RPN11-mCherry::URA3 ura3Δ::(pRET2-Z4EM, pZ4-RPN6, KanMX)	DAP
MM53	DAP RPN6-GFP::NAT RPN11-mCherry::URA3 ura3Δ::(pRET2-Z4EM, pZ4-RPN6-GFP, KanMX)	DAP
MM54	DAP HSP104-GFP::NAT RPN11-mCherry::URA3 ura3Δ::(pRET2-Z4EM, pZ4-SIR2, KanMX)	DAP
MM55	DAP COX4-GFP::NAT RPN11-mCherry::URA3 ura3Δ::(pRET2-Z4EM, pZ4-SIR2, KanMX)	DAP
MM56	DAP HSP104-GFP::NAT RPN11-mCherry::URA3 ura3Δ::(pRET2-Z4EM, Pz4-RPN11-mCherry-sv40nls, KanMX)	DAP
MM57	DAP COX4-mCherry::URA3::ura3Δ::(pRET2-Z4EM, Pz4-RPN6-GFP, KanMX)	DAP
MM58	DAP ura3Δ::(pRET2-Z4EM, Pz4-TRX2-GFP, KanMX)	DAP
MM59	DAP COX4-GFP::NAT RPN11-mCherry::URA3 ura3Δ::(pRET2-Z4EM, Pz4-UME6, KanMX)	DAP
MM60	DAP COX4-GFP::NAT RPN11-mCherry::URA3 ura3Δ::(pRET2-Z4EM, Pz4-*RPN4, KanMX)	DAP
MM61	DAP COX4-GFP::NAT RPN11-mCherry::URA3 ura3Δ::(pRET2-Z4EM, Pz4-RPN4, KanMX)	DAP
MM62	DAP RPN11-mCherry::URA3 ura3Δ::(pRET2-Z4EM, Pz4-RPN11-GFP, KanMX)	DAP
MM63	DAP COX4-mCherry::URA3 ura3Δ::(pRET2-Z4EM, Pz4-RPN11-GFP, KanMX)	DAP
MM64	DAP HSP104-GFP::NAT RPN11-mCherry::URA3 ura3Δ::(pRET2-Z4EM, Pz4-RPN11-mCherry, KanMX)	DAP
MM65	DAP RPN11-mCherry::URA3 ura3Δ::(pRET2-Z4EM, Pz4-COX4-mCherry, KanMX)	DAP
MM66	DAP RPN11-mCherry::URA3 ura3Δ::(pRET2-Z4EM, Pz4-HSP104-mCherry, KanMX)	DAP
MM67	DAP COX4-GFP::NAT RPN11-mCherry::URA3 ura3Δ::(pRET2-Z4EM, Pz4-RPN11-mCherry, KanMX)	DAP
MM68	DAP COX4-GFP::NAT RPN11-mCherry::URA3 ura3Δ::(pRET2-Z4EM, Pz4-RPN6-GFP, KanMX)	DAP
MM69	DAP COX4-GFP::NAT RPN11-mCherry::URA3 ura3Δ::(pRET2-Z4EM, Pz4-RPN11-mCherry-SV40NLS, KanMX)	DAP
MM70	DAP COX4-GFP::NAT RPN11-mCherry::URA3 ura3Δ::(pRET2-Z4EM, Pz4-VMA1, KanMX)	DAP
MM71	DAP COX4-GFP::NAT RPN11-mCherry::URA3 ura3Δ::(pRET2-Z4EM, Pz4-YAP1, KanMX)	DAP
MM72	DAP HSP104-GFP::NAT COX4-mCherry::URA3	DAP
MM73	DAP COX4-GFP::NAT TRX2-mCherry::URA3	DAP
MM74	DAP HSF1-GFP::NAT RPN11-mCherry::URA3	DAP
MM75	DAP HSF1-GFP::NAT COX4-mCherry::URA3	DAP
MM76	DAP HSF1-GFP::NAT VMA1-mCherry::URA3	DAP
MM77	DAP HSF1-GFP::NAT HSP104-mCherry::URA3	DAP
MM78	DAP HSF1-GFP::NAT TRX2-mCherry::URA3	DAP
MM79	DAP COX4-GFP::NAT RPN11-mCherry::URA3 ubr2Δ::KanMx	DAP
MM80	DAP COX4-GFP::NAT RPN11-mCherry::URA3 fob1Δ::KanMx	DAP
MM81	DAP HSP104-GFP::NAT RPN11-mCherry::URA3 fob1Δ::KanMx	DAP
MM82	DAP TRX2-GFP::NAT HSP104-mCherry::URA3 rpn4Δ::KanMx	DAP
MM83	DAP TRX2-GFP::NAT HSP104-mCherry::URA3 sch9Δ::KanMx	DAP
MM84	DAP TRX2-GFP::NAT HSP104-mCherry::URA3 sir2Δ::KanMx	DAP
MM85	DAP TRX2-GFP::NAT HSP104-mCherry::URA3 vma1Δ::KanMx	DAP
MM86	DAP HSP104-GFP::NAT RPN11-mCherry::URA3 sch9Δ::KanMx	DAP
MM87	DAP COX4-GFP::NAT RPN11-mCherry::URA3 rpn4Δ::KanMx	DAP
MM88	DAP COX4-GFP::NAT RPN11-mCherry::URA3 dnm1Δ::KanMx	DAP
MM89	DAP COX4-GFP::NAT RPN11-mCherry::URA3 trx2Δ::KanMx	DAP
MM90	DAP COX4-GFP::NAT RPN11-mCherry::URA3 vma1Δ::KanMx	DAP
MM91	DAP COX4-GFP::NAT RPN11-mCherry::URA3 sir2Δ::KanMx	DAP
MM92	DAP COX4-GFP::NAT RPN11-mCherry::URA3 sgf73Δ::KanMx	DAP
MM93	DAP RPN6-GFP::NAT COX4-mCherry::URA3	DAP
MM94	DAP ELO3-GFP::NAT COX4-mCherry::URA3	DAP
MM95	DAP RPL13A-GFP::NAT TRX2-mCherry::URA3	DAP
MM96	DAP HSP104-GFP::NAT TRX2-mCherry::URA3	DAP
MM97	DAP HSP104-GFP::NAT RPN6-mCherry::URA3	DAP
