# Supplementary material for: Single-cell aging trajectories reveal a dynamic coupling between nuclear size and proteasome concentration
Source: iScience. 2026 Jan 19;29(3):114736. doi: 10.1016/j.isci.2026.114736 (PMC12955095; doi:10.1016/j.isci.2026.114736)
Supplement: Table S4. Primers used in this article [file mmc5.xlsx]

## Sheet: Sheet1
Primer Name	Sequence	Purpose
MM01 Forward	AAAAGCTATCCAAGAATATAATGCTCGCTACCCTCTCAACCCGCTAGCGCTACCGG	To make GFP tag						MM01
MM02 Forward	CAAGCACTGGAGATCAGTCTACGATGAATTCGGCGAGTTGCCGCTAGCGCTACCGG	To make GFP tag						MM02
MM03 Forward	GAATATGTCTTTGATGAGAAAAGCTTATCATTTCTGGTGTCCGCTAGCGCTACCGG	To make GFP tag						MM03
MM04 Forward	TAATGCCGACGATGATTTTGACGCAGATATGGAACTGGAACCGCTAGCGCTACCGG	To make GFP tag						MM04
MM05 Forward	ACTAAACCCTGTTGGTGTTCCAAATGATGACCACCATCACCCGCTAGCGCTACCGGTCGC	To make GFP tag						MM05
MM06 Forward	TGTCAAGACCTCTAACACCAAGGTCTCTTCCAGGAAAGCTCCGCTAGCGCTACCGG	To make GFP tag						MM06
MM07 Forward	TGGAGATCAAACAAGAGACTTTGGCACATCAATGGAATTGCCGCTAGCGCTACCGG	To make GFP tag						MM07
MM08 Forward	ATATGTAAAAAAAAATAAGCCTTCAATAGAAAGCAAATGTCCGCTAGCGCTACCGG	To make GFP tag						MM08
MM09 Forward	CATTATTAAACTAAACAAGAAGAAGGTCAAACTCTCCACGCCGCTAGCGCTACCGG	To make GFP tag						MM09
MM10 Forward	GGATATCAAGTTGGCTAGAAGATTAAGAGGTGAAAGATCACCGCTAGCGCTACCGG	To make GFP tag						MM10
MM11 Forward	GAAGAAGGATAAGAAGAAGGACAAATCCAACTCTTCTATTCCGCTAGCGCTACCGG	To make GFP tag						MM11
MM12 Forward	AGAGTACAACGATCACCGCCTGCCCAAACGAGCTAAGAAACCGCTAGCGCTACCGG	To make GFP tag						MM12
MM13 Forward	CGATAATGAGGACAGTATGGAAATTGATGATGACCTAGATCCGCTAGCGCTACCGG	To make GFP tag						MM13
MM14 Forward	TAACAACATCGGTTCGCCTTTGGGAGCTCCAAAGAAGAAACCGCTAGCGCTACCGG	To make GFP tag						MM14
MM15 Forward	GGCCGATCAAGCTGCGAAGACTTTTGTCATTAAGAAAGATCCGCTAGCGCTACCGG	To make GFP tag						MM15
MM16 Forward	CTATCTAGGTCTCTCCCTTAGAAGAGGAACCGAAATATGGCCGCTAGCGCTACCGG	To make GFP tag						MM16
MM17 Forward	AGTTTTTGTCTTAAAAACTTTGAACATGAACGTAACTAACCCGCTAGCGCTACCGG	To make GFP tag						MM17
MM18 Forward	ACACCAGCAAAGTGAGTCTCTTCCCCAACAAACAACAGCTCCGCTAGCGCTACCGG	To make GFP tag						MM18
MM19 Forward	ACCTGTTCACAAGCTAGGTTGGTCTTTGTCCTTCGACGCTCCGCTAGCGCTACCGG	To make GFP tag						MM19
MM20 Forward	TACTGTTTTAAGTAACCTAGCAGTTAAAGCTCTTCAAAATCCGCTAGCGCTACCGG	To make GFP tag						MM20
MM21 Forward	AATGGAAATGAGGAAAAGATTTTTTGAGAAGGACCTGTTACCGCTAGCGCTACCGG	To make GFP tag						MM21
MM22 Forward	CCAAGTCACTCCAGAAGAAGACGAAGAAGAAGACGAAGAACCGCTAGCGCTACCGG	To make GFP tag						MM22
MM23 Forward	TTCTGTGCTGACGGCGGGTGTTAATTCAGTGGCAATTAAACCGCTAGCGCTACCGG	To make GFP tag						MM23
MM24 Forward	AGTCGTCGATCAACTATTTGAAAAGGCAAGTGTCTTGTATCCGCTAGCGCTACCGG	To make GFP tag						MM24
MM25 Forward	CTTGAACGGTTTAAAATATCACAGGGGCCACTCCACTCACCCGCTAGCGCTACCGG	To make GFP tag						MM25
MM26 Forward	TATTGGAAATTCTGTGAACCCCTACAATGGCAGAATAAATCCGCTAGCGCTACCGG	To make GFP tag						MM26
MM27 Forward	CGTGTATGTCGTTACATCAGATGAACATCCCAAAACCCTCCCGCTAGCGCTACCGG	To make GFP tag						MM27
MM28 Forward	GTATACGGAAATGGCCACCGATGCTTCCGCCAGAATGGTTCCGCTAGCGCTACCGG	To make GFP tag						MM28
MM29 Forward	CAACCCAGCTGCTATCAAGCAAGCTATTGCTTCCAACGTACCGCTAGCGCTACCGG	To make GFP tag						MM29
MM30 Forward	AGGAGAGGATGTTGAAGTTCCTTTCATTACCATTCATCTACCGCTAGCGCTACCGG	To make GFP tag						MM30
MM31 Forward	GTTGAGCACTATGCAAGAAAGATTTGCTGAATCTACCGATCCGCTAGCGCTACCGGTCGC	To make GFP tag						MM31
MM32 Forward	CGGTAAGAAGAAGGACGCCAGCCAAGAAGAATCTCTAATCCCGCTAGCGCTACCGG	To make GFP tag						MM32
MM33 Forward	GGAAGTCGCTGTTGCTAGTGCAAGCTCTTCCGCTTCAAGCCCGCTAGCGCTACCGG	To make GFP tag						MM33
MM34 Forward	CGAAACGGAGCCCGAGTCGGATACCGAAGTGGAGACGTCTCCGCTAGCGCTACCGG	To make GFP tag						MM34
MM01 Reverse	AAGAATAAAGGCATAAAAAACATTGTGAGAGTACCGCGGTtaatacgactcactatagggagac	To make GFP tag
MM02 Reverse	AGAAACAGAAATCAAAAGAAATAAAAAGAGTGTGGCAAAAtaatacgactcactatagggagac	To make GFP tag
MM03 Reverse	TCTAATGGGAAGTGTCCAGACCTGAGTGGTGTAGTTAAGTtaatacgactcactatagggagac	To make GFP tag
MM04 Reverse	GTACTAAGTCGTGTCTTTATTCCTCGCCCGCCTTCGTACTtaatacgactcactatagggagac	To make GFP tag
MM05 Reverse	AAAGTAAAAGAGAAACAGAAGGGCAACTTGAATGATAAGAtaatacgactcactatagggagac	To make GFP tag
MM06 Reverse	TTTTCTTTTTCATTCGCTGTCAAAAATTCTCGCTTCCTATtaatacgactcactatagggagac	To make GFP tag
MM07 Reverse	ACCTATGGTGACTCCTCCTTTCATTCTATCCTACATATTAtaatacgactcactatagggagac	To make GFP tag
MM08 Reverse	GATAATGTCAACTTTCTTTCACAACCGAAGTAAAAGGAGTtaatacgactcactatagggagac	To make GFP tag
MM09 Reverse	TTGCTATCACCATTGACATTCTCGTTTGGATATTCACTTTtaatacgactcactatagggagac	To make GFP tag
MM10 Reverse	TTTTGTTCGTTTTTTACTAAAACTGATGACAATCAACAAAtaatacgactcactatagggagac	To make GFP tag
MM11 Reverse	AGAAAGACAGTAGAGTAATAGTAACGAGTTTGTCCGTCCAtaatacgactcactatagggagac	To make GFP tag
MM12 Reverse	AAATGATTATATACGCTATTTAATGACCTTGCCCTGTGTAtaatacgactcactatagggagac	To make GFP tag
MM13 Reverse	ATTCTTGTTCGAAAGTTTTTAAAAATCACACTATATTAAAtaatacgactcactatagggagac	To make GFP tag
MM14 Reverse	TGCAGTGCGAAAAGAAAGGAACAAATGAAAGAAGACCTCTtaatacgactcactatagggagac	To make GFP tag
MM15 Reverse	TTAGTTTTTTTTAGTTTTTTTCTTAGGCTTTGATCTAATAtaatacgactcactatagggagac	To make GFP tag
MM16 Reverse	CCTCTTATTCATTGATTTTTCATTTTTTTTCATTTTCTGTtaatacgactcactatagggagac	To make GFP tag
MM17 Reverse	TTGCTCTGCATCATAAGGTATATATCATTCAAACGTGAACtaatacgactcactatagggagac	To make GFP tag
MM18 Reverse	TTTTTTTTTTTGTTTCTAATAGATTGTTGATTTATTTTGAtaatacgactcactatagggagac	To make GFP tag
MM19 Reverse	TATGGTATATAGTGAACATATATATATTAGATATATACGTtaatacgactcactatagggagac	To make GFP tag
MM20 Reverse	ATAAAACTAATTACTGTTTAGAAATCATGAGTATATGAAAtaatacgactcactatagggagac	To make GFP tag
MM21 Reverse	GTAAAATAAGTTAAACAATGATGTTACTTAATTCAATTACtaatacgactcactatagggagac	To make GFP tag
MM22 Reverse	ATACAAAACTTATGCTCTATTTAAAATAATATTAATGAATtaatacgactcactatagggagac	To make GFP tag
MM23 Reverse	TTTCTAGTTATTTAATGCATAATGACTTTATAAAATTTGTtaatacgactcactatagggagac	To make GFP tag
MM24 Reverse	TGGTACTTGTGAGTATACATACATATATATACATGTAAACtaatacgactcactatagggagac	To make GFP tag
MM25 Reverse	ATAGCATACTAAATCAATTCAGTAAAGAAACAATTATATCtaatacgactcactatagggagac	To make GFP tag
MM26 Reverse	ACTCACTTCGTGAACATGCTGGATAACGTGCATGATTCAAtaatacgactcactatagggagac	To make GFP tag
MM27 Reverse	TATTAATTTGGCACTTTTAAATTATTAAATTGCCTTCTACtaatacgactcactatagggagac	To make GFP tag
MM28 Reverse	TATTTGAATATATGCAATTGTGATCTGTCTTAAGACCTTTtaatacgactcactatagggagac	To make GFP tag
MM29 Reverse	TAAACATGATGTACTTTACGTAGCGTTAATATACCGGCAAtaatacgactcactatagggagac	To make GFP tag
MM30 Reverse	ATATATTTAATTTATTTTTTTATTTTGGTTAATTAGTTACtaatacgactcactatagggagac	To make GFP tag
MM31 Reverse	CATCTAACAAATATACCAGAAGATAAATGCTACATATATCtaatacgactcactatagggagac	To make GFP tag
MM32 Reverse	GACAAAATAAAAAAAGCCTTTTTCTTCAGCAACCGTCCTCtaatacgactcactatagggagac	To make GFP tag
MM33 Reverse	AGTACTTAAATGTTTCGCTTTTTTTAAAAGTCCTCAAAATtaatacgactcactatagggagac	To make GFP tag
MM34 Reverse	ACTCCGAGATTGCGGAGAAAAAACTCGTACTACCACATTAtaatacgactcactatagggagac	To make GFP tag
dnm1_Kan Forward	ATTTGCTAAAGAGTTTATCATTAAGTAGCTACCAGCGAATCTAAATACGACGGATAAAGAatgggtaaggaaaagactcacg	For knock out
rpn4_kan Forward	AGATAGTACTAATAGCTAATTTGTATCTTTTCAAAAGTTTTCTAGAATTTTCAAGCAATCatgggtaaggaaaagactcacg	For knock out
ubr2_kan Forward	CATTTACTCGTCTCTGATAGTAAAGGTAAGATTCGTTAACTAAATTAATAGCTACTTAACAAGCACGCatgggtaaggaaaagactcacg	For knock out
dnm1_Kan Reverse	CTGACCTATAATCACGCCCGCAATGTTGAAGTAAGATCAAAAATGAGATGAATTATGCAAgattagaaaaactcatcgagcatc	For knock out
rpn4_kan Reverse	TGTATTTCCATTTTGTGTGAGGTTTTCTTCTTTTATCTCCTATATAATTTGTAACCTTAAgattagaaaaactcatcgagcatc	For knock out
ubr2_kan Reverse	TTCTTTTGATTTTTCGGATACGCTAATTTCGTAGCAATTTTGAATGACTAGACATTTGTTGGATAAgattagaaaaactcatcgagcatc	For knock out
Rpn11 Estradiol Forward	gatcccctaggATGGAACGACTACAGAGATTGATGA
Rpn6 Estradiol Forward	gatcccctaggATGTCTCTGCCAGGTTCGAAATTAGA
SBFI_GFP_Reverse	tcgtcctgcaggactgaagcattctgcagtcac
AVRIII_GFP_Reverse	taggcctaggactgaagcattctgcagtcac
SBFI_Mcherry_Reverse	tcgtcctgcaggggatctgccggtagaggtgtg
SBFI_BFP2_Reverse	tcgtcctgcaggTCAGTTCAACTTGTGACCTAG
prestra_seq_for	aatgctgccaaaccagatgtc	Sequencing primer
prestra_seq_Reverse	CGGTTCTTTTCTCCCGCTC	Sequencing primer
estra_seq_reverse	gttaggatccgagctcattcc	Sequencing primer
estra_seq_For	ATACTACGCCGTCcctgc	Sequencing primer
RET2_For	tatacttccggcttttccctatt	Sequencing primer
RET2_REV	ttcaatagtactttccaccgg	Sequencing primer
primerlink_for	gatccgctagcgctaccggtc	Sequencing primer
